# Supplementary material for: Secondary Metabolites Coordinately Protect Grapes from Excessive Light and Sunburn Damage during Development
Source: Biomolecules. 2021 Dec 28;12(1):42. doi: 10.3390/biom12010042 (PMC8773587; doi:10.3390/biom12010042)
Supplement: Supplementary file 1 [file biomolecules-12-00042-s001.zip]

Archive with 1 entries (1 files):
- biomolecules-1461074-supplementary.pdf
